# Supplementary material for: Immunomodulatory Activity of Punicalagin, Punicalin, and Ellagic Acid Differs from the Effect of Pomegranate Peel Extract
Source: Molecules. 2022 Nov 15;27(22):7871. doi: 10.3390/molecules27227871 (PMC9695876; doi:10.3390/molecules27227871)
Supplement: Supplementary file 1 [file molecules-27-07871-s001.zip]

Archive with 1 entries (1 files):
- molecules-2004695-SM.pdf
